# Supplementary material for: Chitosan Nanoparticles Entrapping Aqueous Psidium guajava L. Leaf Extracts: A Promising Approach for Topically Treating Disorders in Oral Mucosa
Source: Plants (Basel). 2025 Oct 8;14(19):3099. doi: 10.3390/plants14193099 (PMC12526543; doi:10.3390/plants14193099)
Supplement: Supplementary file 1 [file plants-14-03099-s001.zip]

Archive with 1 entries (1 files):
- plants-3827946-supplementary.pdf
